# Supplementary material for: ﻿A new species of Pseudodendroides Blair, 1914 (Coleoptera, Pyrochroidae, Pyrochroinae) from China, with a key to the species
Source: Zookeys. 2025 Feb 21;1228:287–94. doi: 10.3897/zookeys.1228.142968 (PMC11871516; doi:10.3897/zookeys.1228.142968)
Supplement: XML Treatment for Pseudodendroides [file zookeys.1228.142968-treatment1.xml]

<!DOCTYPE tp:taxon-treatment
  PUBLIC "-//TaxonX//DTD Taxonomic Treatment Publishing DTD v0 20100105//EN" "tax-treatment-NSO.dtd">
<tp:taxon-treatment xmlns:tp="http://www.plazi.org/taxpub"><tp:treatment-meta><kwd-group><label>Taxon classification</label><kwd>
              <named-content content-type="kingdom">Animalia</named-content>
            </kwd><kwd>
              <named-content content-type="order">Coleoptera</named-content>
            </kwd><kwd>
              <named-content content-type="family">Pyrochroidae</named-content>
            </kwd></kwd-group><mixed-citation publication-type="journal"><person-group><name><surname>Gao</surname><given-names>Qi</given-names></name><name><surname>Yang</surname><given-names>Xin-Mei</given-names></name><name><surname>Young</surname><given-names>Daniel K.</given-names></name><name><surname>Pan</surname><given-names>Zhao</given-names></name></person-group><article-title>﻿A new species of <italic><tp:taxon-name><tp:taxon-name-part taxon-name-part-type="genus" reg="Pseudodendroides">Pseudodendroides</tp:taxon-name-part></tp:taxon-name></italic> Blair, 1914 (<tp:taxon-name><tp:taxon-name-part taxon-name-part-type="order">Coleoptera</tp:taxon-name-part></tp:taxon-name>, <tp:taxon-name><tp:taxon-name-part taxon-name-part-type="family">Pyrochroidae</tp:taxon-name-part></tp:taxon-name>, <tp:taxon-name><tp:taxon-name-part taxon-name-part-type="subfamily">Pyrochroinae</tp:taxon-name-part></tp:taxon-name>) from China, with a key to the species</article-title><source>Zookeys</source><day>21</day><month>02</month><year>2025</year><volume>1228</volume><fpage>287</fpage><lpage>294</lpage><pub-id pub-id-type="doi">10.3897/zookeys.1228.142968</pub-id></mixed-citation></tp:treatment-meta><tp:nomenclature><label>﻿Genus</label><tp:taxon-name>
            <object-id xmlns:xlink="http://www.w3.org/1999/xlink" content-type="arpha" xlink:type="simple">B21F75CA-C6AC-57C2-AEC7-F1938917B8DC</object-id>
            <tp:taxon-name-part taxon-name-part-type="genus" reg="Pseudodendroides">Pseudodendroides</tp:taxon-name-part>
          </tp:taxon-name><tp:taxon-authority>Blair, 1914</tp:taxon-authority><tp:nomenclature-citation-list><tp:nomenclature-citation><tp:taxon-name>
                <tp:taxon-name-part taxon-name-part-type="genus" reg="Pseudodendroides">Pseudodendroides</tp:taxon-name-part>
              </tp:taxon-name><comment>Blair, 1914: 314; <xref ref-type="bibr" rid="B13">Young 1999</xref>: 1; 2015: 195; <xref ref-type="bibr" rid="B11">Pollock and Young 2008</xref>: 415; <xref ref-type="bibr" rid="B18">Young et al. 2020</xref>: 566.</comment></tp:nomenclature-citation></tp:nomenclature-citation-list></tp:nomenclature><tp:treatment-sec sec-type="type species" id="SECID0EJHAC"><title>Type species.</title><p><italic><tp:taxon-name><tp:taxon-name-part taxon-name-part-type="genus" reg="Dendroides">Dendroides</tp:taxon-name-part><tp:taxon-name-part taxon-name-part-type="species" reg="niponensis">niponensis</tp:taxon-name-part></tp:taxon-name></italic> Lewis, 1887, by original designation.</p></tp:treatment-sec><ref-list><ref id="B13"><mixed-citation xmlns:xlink="http://www.w3.org/1999/xlink" xlink:type="simple"><person-group><name name-style="western"><surname>Young</surname><given-names>DK</given-names></name></person-group> (<year>1999</year>) <article-title>Transfer of the Taiwanese <italic><tp:taxon-name><tp:taxon-name-part taxon-name-part-type="genus">Pseudopyrochroa</tp:taxon-name-part><tp:taxon-name-part taxon-name-part-type="species">umenoi</tp:taxon-name-part></tp:taxon-name></italic> and the Japanese <italic><tp:taxon-name><tp:taxon-name-part taxon-name-part-type="genus">P.</tp:taxon-name-part><tp:taxon-name-part taxon-name-part-type="species">amamiana</tp:taxon-name-part></tp:taxon-name></italic> to <italic><tp:taxon-name><tp:taxon-name-part taxon-name-part-type="genus">Pseudodendroides</tp:taxon-name-part></tp:taxon-name></italic>.</article-title><source>The Pan-Pacific Entomologist</source><volume>75</volume>(<issue>1</issue>): <fpage>1</fpage>–<lpage>7</lpage>.</mixed-citation></ref><ref id="B11"><mixed-citation xmlns:xlink="http://www.w3.org/1999/xlink" xlink:type="simple"><person-group><name name-style="western"><surname>Pollock</surname><given-names>DA</given-names></name><name name-style="western"><surname>Young</surname><given-names>DK</given-names></name></person-group> (<year>2008</year>) <article-title>Family <tp:taxon-name><tp:taxon-name-part taxon-name-part-type="family">Pyrochroidae</tp:taxon-name-part></tp:taxon-name> Latreille, 1807.</article-title> In: <person-group><name name-style="western"><surname>Löbl</surname><given-names>I</given-names></name><name name-style="western"><surname>Smetana</surname><given-names>A</given-names></name></person-group> (<role>Eds</role>) <issue-title>Catalogue of Palaearctic Coleoptera.</issue-title><source>Vol. 5: <tp:taxon-name><tp:taxon-name-part taxon-name-part-type="superfamily">Tenebrionoidea</tp:taxon-name-part></tp:taxon-name>. Apollo Books, Stenstrup</source>, <fpage>414</fpage>–<lpage>417</lpage>.</mixed-citation></ref><ref id="B18"><mixed-citation xmlns:xlink="http://www.w3.org/1999/xlink" xlink:type="simple"><person-group><name name-style="western"><surname>Young</surname><given-names>DK</given-names></name><name name-style="western"><surname>Pollock</surname><given-names>DA</given-names></name><name name-style="western"><surname>Telnov</surname><given-names>D</given-names></name></person-group> (<year>2020</year>) <article-title>Family <tp:taxon-name><tp:taxon-name-part taxon-name-part-type="family">Pyrochroidae</tp:taxon-name-part></tp:taxon-name> Latreille, 1806.</article-title> In: <person-group><name name-style="western"><surname>Iwan</surname><given-names>D</given-names></name><name name-style="western"><surname>Löbl</surname><given-names>I</given-names></name></person-group> (<role>Eds</role>) <issue-title>Catalogue of Palearctic Coleoptera.</issue-title><source>Vol. 5. <tp:taxon-name><tp:taxon-name-part taxon-name-part-type="superfamily">Tenebrionoidea</tp:taxon-name-part></tp:taxon-name>. Revised and Updated 2<sup>nd</sup> edn. Brill Publishers, Leiden</source>, <fpage>565</fpage>–<lpage>569</lpage>.</mixed-citation></ref></ref-list></tp:taxon-treatment>
