# Supplementary material for: ﻿A new species of Pseudodendroides Blair, 1914 (Coleoptera, Pyrochroidae, Pyrochroinae) from China, with a key to the species
Source: Zookeys. 2025 Feb 21;1228:287–94. doi: 10.3897/zookeys.1228.142968 (PMC11871516; doi:10.3897/zookeys.1228.142968)
Supplement: XML Treatment for Pseudodendroides frontalis [file zookeys.1228.142968-treatment2.xml]

<!DOCTYPE tp:taxon-treatment
  PUBLIC "-//TaxonX//DTD Taxonomic Treatment Publishing DTD v0 20100105//EN" "tax-treatment-NSO.dtd">
<tp:taxon-treatment xmlns:tp="http://www.plazi.org/taxpub"><tp:treatment-meta><kwd-group><label>Taxon classification</label><kwd>
              <named-content content-type="kingdom">Animalia</named-content>
            </kwd><kwd>
              <named-content content-type="order">Coleoptera</named-content>
            </kwd><kwd>
              <named-content content-type="family">Pyrochroidae</named-content>
            </kwd></kwd-group><mixed-citation publication-type="journal"><person-group><name><surname>Gao</surname><given-names>Qi</given-names></name><name><surname>Yang</surname><given-names>Xin-Mei</given-names></name><name><surname>Young</surname><given-names>Daniel K.</given-names></name><name><surname>Pan</surname><given-names>Zhao</given-names></name></person-group><article-title>﻿A new species of <italic><tp:taxon-name><tp:taxon-name-part taxon-name-part-type="genus" reg="Pseudodendroides">Pseudodendroides</tp:taxon-name-part></tp:taxon-name></italic> Blair, 1914 (<tp:taxon-name><tp:taxon-name-part taxon-name-part-type="order">Coleoptera</tp:taxon-name-part></tp:taxon-name>, <tp:taxon-name><tp:taxon-name-part taxon-name-part-type="family">Pyrochroidae</tp:taxon-name-part></tp:taxon-name>, <tp:taxon-name><tp:taxon-name-part taxon-name-part-type="subfamily">Pyrochroinae</tp:taxon-name-part></tp:taxon-name>) from China, with a key to the species</article-title><source>Zookeys</source><day>21</day><month>02</month><year>2025</year><volume>1228</volume><fpage>287</fpage><lpage>294</lpage><pub-id pub-id-type="doi">10.3897/zookeys.1228.142968</pub-id></mixed-citation></tp:treatment-meta><tp:nomenclature><label>﻿</label><tp:taxon-name>
            <object-id xmlns:xlink="http://www.w3.org/1999/xlink" content-type="arpha" xlink:type="simple">6FCCDCDD-1382-5E67-9B5B-26FA4C484983</object-id>
            <tp:taxon-name-part taxon-name-part-type="genus" reg="Pseudodendroides">Pseudodendroides</tp:taxon-name-part>
            <tp:taxon-name-part taxon-name-part-type="species" reg="frontalis">frontalis</tp:taxon-name-part>
            <object-id xmlns:xlink="http://www.w3.org/1999/xlink" content-type="zoobank" xlink:type="simple">https://zoobank.org/D522CD7B-C7F2-4721-BD19-8EBC31B7F2DC</object-id>
          </tp:taxon-name><tp:taxon-authority>Gao &amp; Pan</tp:taxon-authority><tp:taxon-status xmlns:xlink="http://www.w3.org/1999/xlink" xlink:type="simple">sp. nov.</tp:taxon-status><xref ref-type="fig" rid="F1">Figs 1–10</xref></tp:nomenclature><tp:treatment-sec sec-type="type locality" id="SECID0EEKAE"><title>Type locality.</title><p>China: Yunnan, Nujiang Lisu Autonomous Prefecture, Lanping Bai and Pumi Autonomous County, Zhongpai Township, Biyuhe Village.</p></tp:treatment-sec><tp:treatment-sec sec-type="Type specimens" id="SECID0EJKAE"><title>Type specimens.</title><p><bold><italic>Holotype</italic></bold>: • ♂, labeled “2023.V / 云南兰坪中排乡碧玉河村 [China, Yunnan, Lanping, Zhongpai Township, Biyuhe Village / elev. 2600–2900 m / 河北大学博物馆 [Museum of Hebei University]”, “HOLOTYPE / <italic><tp:taxon-name><tp:taxon-name-part taxon-name-part-type="genus" reg="Pseudodendroides">Pseudodendroides</tp:taxon-name-part><tp:taxon-name-part taxon-name-part-type="species" reg="frontalis">frontalis</tp:taxon-name-part></tp:taxon-name></italic> sp. nov. / Det. Gao &amp; Pan” (<abbrev xmlns:xlink="http://www.w3.org/1999/xlink" content-type="institution" xlink:title="Museum of Hebei University, Baoding, China" id="ABBRID0E6KAE" xlink:type="simple">MHBU</abbrev>). <bold><italic>Paratypes</italic></bold>: • 1 ♂ 1 ♀, with same label as the holotype (<abbrev xmlns:xlink="http://www.w3.org/1999/xlink" content-type="institution" xlink:title="Museum of Hebei University, Baoding, China" id="ABBRID0EHLAE" xlink:type="simple">MHBU</abbrev>); 6 ♂♂, labeled “2023.VI / 云南兰坪中排乡碧玉河村 [China, Yunnan, Lanping, Zhongpai Township, Biyuhe Village / elev. 2700–3000 m / 河北大学博物馆 [Museum of Hebei University]”, 5 alcohol specimens additionally with a label of Sample ID for each: “P2J9, P2J10, P3B2, P3B3, P3B4” (1 <abbrev xmlns:xlink="http://www.w3.org/1999/xlink" content-type="institution" xlink:title="Museum of Hebei University, Baoding, China" id="ABBRID0EMLAE" xlink:type="simple">MHBU</abbrev>, 5 MHBUa); • 1 ♀, “2023.X / 云南怒江福贡石月亮乡 [China, Yunnan, Nujiang, Fugong, Shiyueliang Township / elev. 2500–2700 m / 河北大学博物馆 [Museum of Hebei University]” (<abbrev xmlns:xlink="http://www.w3.org/1999/xlink" content-type="institution" xlink:title="Museum of Hebei University, Baoding, China" id="ABBRID0ERLAE" xlink:type="simple">MHBU</abbrev>). All paratypes with the label “PARATYPE / <italic><tp:taxon-name><tp:taxon-name-part taxon-name-part-type="genus" reg="Pseudodendroides">Pseudodendroides</tp:taxon-name-part><tp:taxon-name-part taxon-name-part-type="species" reg="frontalis">frontalis</tp:taxon-name-part></tp:taxon-name></italic> sp. nov. / Det. Gao &amp; Pan”.</p></tp:treatment-sec><tp:treatment-sec sec-type="diagnosis" id="SECID0EBMAE"><title>Diagnosis.</title><p>This new species can be easily distinguished from other <italic><tp:taxon-name><tp:taxon-name-part taxon-name-part-type="genus" reg="Pseudodendroides">Pseudodendroides</tp:taxon-name-part></tp:taxon-name></italic> species by its orange-yellow pronotum (entirely to largely black in other species). Additionally, males of <italic><tp:taxon-name><tp:taxon-name-part taxon-name-part-type="genus" reg="Pseudodendroides">Ps.</tp:taxon-name-part><tp:taxon-name-part taxon-name-part-type="species" reg="frontalis">frontalis</tp:taxon-name-part></tp:taxon-name></italic> lack distinct cranial pits, exhibiting only a shallowly depressed region between the antennal insertions, and the compound eyes are very large, similar to those of <italic><tp:taxon-name><tp:taxon-name-part taxon-name-part-type="genus" reg="Pseudopyrochroa">P..</tp:taxon-name-part><tp:taxon-name-part taxon-name-part-type="species" reg="niponensis">niponensis</tp:taxon-name-part></tp:taxon-name></italic> (<abbrev xmlns:xlink="http://www.w3.org/1999/xlink" xlink:title="ocular index" id="ABBRID0EENAE" xlink:type="simple">OI</abbrev> = 17.4–18.5). By contrast, the frons of other species possesses two distinct cranial pits. The compound eyes of <italic><tp:taxon-name><tp:taxon-name-part taxon-name-part-type="genus" reg="Pseudopyrochroa">Ps.</tp:taxon-name-part><tp:taxon-name-part taxon-name-part-type="species" reg="umenoi">umenoi</tp:taxon-name-part></tp:taxon-name></italic> and <italic><tp:taxon-name><tp:taxon-name-part taxon-name-part-type="genus" reg="Pseudopyrochroa">P..</tp:taxon-name-part><tp:taxon-name-part taxon-name-part-type="species" reg="amamiana">amamiana</tp:taxon-name-part></tp:taxon-name></italic> are relatively smaller than those of <italic><tp:taxon-name><tp:taxon-name-part taxon-name-part-type="genus" reg="Pseudodendroides">Ps.</tp:taxon-name-part><tp:taxon-name-part taxon-name-part-type="species" reg="frontalis">frontalis</tp:taxon-name-part></tp:taxon-name></italic> (<abbrev xmlns:xlink="http://www.w3.org/1999/xlink" xlink:title="ocular index" id="ABBRID0EJOAE" xlink:type="simple">OI</abbrev> ≥ 30). The females of all <italic><tp:taxon-name><tp:taxon-name-part taxon-name-part-type="genus" reg="Pseudodendroides">Pseudodendroides</tp:taxon-name-part></tp:taxon-name></italic> species are morphologically similar. However, the female of the new species differs from those of the other species in the shape of flagellomere I, which is almost without any ramus; there is at most a slight apical prominence in <italic><tp:taxon-name><tp:taxon-name-part taxon-name-part-type="genus" reg="Pseudodendroides">Ps.</tp:taxon-name-part><tp:taxon-name-part taxon-name-part-type="species" reg="frontalis">frontalis</tp:taxon-name-part></tp:taxon-name></italic>, with a long or short ramus in the other species.</p><fig id="F1" position="float" orientation="portrait"><object-id xmlns:xlink="http://www.w3.org/1999/xlink" content-type="doi" xlink:type="simple">10.3897/zookeys.1228.142968.figures1-10</object-id><object-id xmlns:xlink="http://www.w3.org/1999/xlink" content-type="arpha" xlink:type="simple">293BAAF8-3788-5179-898A-FD3D2E881521</object-id><label>Figures 1–10.</label><caption><p><italic><tp:taxon-name><tp:taxon-name-part taxon-name-part-type="genus" reg="Pseudodendroides">Pseudodendroides</tp:taxon-name-part><tp:taxon-name-part taxon-name-part-type="species" reg="frontalis">frontalis</tp:taxon-name-part></tp:taxon-name></italic> Gao &amp; Pan, sp. nov., paratypes <bold>1</bold> habitus, male, dorsal view <bold>2, 3</bold> head, dorsal view: <bold>2</bold> male <bold>3</bold> female <bold>4, 5</bold> antenna: <bold>4</bold> male <bold>5</bold> female <bold>6</bold> pronotum, male, dorsal view <bold>7, 8</bold> tegmen: <bold>7</bold> dorsal view <bold>8</bold> lateral view <bold>9, 10</bold> penis: <bold>9</bold> dorsal view <bold>10</bold> lateral view. Scale bars: 5 mm (<bold>1</bold>); 1 mm (<bold>2–10</bold>).</p></caption><graphic xmlns:xlink="http://www.w3.org/1999/xlink" xlink:href="zookeys-1228-287_article-142968__-g001.jpg" position="float" orientation="portrait" xlink:type="simple" id="oo_1258221.jpg"><uri content-type="original_file" xlink:type="simple">https://binary.pensoft.net/fig/1258221</uri></graphic></fig></tp:treatment-sec><tp:treatment-sec sec-type="description" id="SECID0EXQAE"><title>Description.</title><p>Body length: 16.3–16.8 mm; humeral width: 3.2–3.8 mm.</p><p><bold>Male</bold>: Body (Fig. <xref ref-type="fig" rid="F1">1</xref>) black, except pronotum, prosternum, and elytra orange-yellow; apex of clypeus, labrum, and mandibles yellow-brown to dark brown. Body covered with medium-length yellow-brown setae; those of antennae and legs short (except coxae, trochanters, and ventral sides of femora); setation sparse on head and pronotum, dense on elytra, and very dense at basal half of depression on frons.</p><p>Head (Fig. <xref ref-type="fig" rid="F1">2</xref>) widest at level of eyes, with irregular small punctures, diameter of punctures less than spacing of punctures; punctures on vertex each bearing a very fine, long seta. Compound eyes large, dorsal distance between eyes narrow (<abbrev xmlns:xlink="http://www.w3.org/1999/xlink" xlink:title="ocular index" id="ABBRID0EKRAE" xlink:type="simple">OI</abbrev> = 17.4–18.5). Clypeus and labrum flattened; labrum with anterior margin slightly emarginate. Frons with one sub-rounded large depression between antennal insertions; occiput sharply, transversely concave; genae reduced, short. Antennae (Fig. <xref ref-type="fig" rid="F1">4</xref>) long, extending back to near middle of elytra; scape slightly and gradually widened apically; pedicel short, approximately half length of scape; flagellomere I shortest; flagellomeres II–IV subequal in length, approximately as long as scape; rami of flagellomeres sub-cylindrical, ramus of flagellomere I shortest, approximately half as long as flagellomere I, rami of flagellomeres I–IV with gradually increasing lengths, rami of flagellomeres IV–VIII subequal in length and shorter than flagellomere IX.</p><p>Pronotum (Fig. <xref ref-type="fig" rid="F1">6</xref>) widest in anterior 2/5, slightly and gradually narrowed posteriad and sharply narrowed anteriad; approximately as wide as head, 0.80–0.90× as long as wide; disc shining, sparsely covered with very small punctures, diameter of punctures distinctly less than spacing of punctures; disc with a shallow, longitudinal mesal groove, a shallow depression at center of base, and a transverse groove along posterior margin. Scutellar shield rounded apically, densely and finely punctate. Legs slender; prothoracic tarsomere V longest, I second longest, II–IV gradually shorter; mesothoracic tarsomere V subequal in length to I, II–IV gradually shorter; metathoracic tarsomere I longest, IV second longest, II–III gradually shorter. Pretarsal claws simple.</p><p>Posterior margins of abdominal sternites III–VI subparallel, VII–VIII with posterior margin acutely emarginate mesally. Parameres distinctly longer than phallobase (Figs <xref ref-type="fig" rid="F1">7</xref>, <xref ref-type="fig" rid="F1">8</xref>), basal half of parameres fused, each lateral lobe of parameres with a small, subapical tooth on inner margin, in dorsal view (Fig. <xref ref-type="fig" rid="F1">7</xref>). Penis elongate, somewhat dorsoventrally flattened, gradually narrowed apically, apex nodular-shaped with a small recurved hook (Figs <xref ref-type="fig" rid="F1">9</xref>, <xref ref-type="fig" rid="F1">10</xref>).</p><p><bold>Female</bold>: Similar to male, except as follows: depression on frons shallower than that of male and without dense setae inside; compound eyes relatively small (<abbrev xmlns:xlink="http://www.w3.org/1999/xlink" xlink:title="ocular index" id="ABBRID0ESSAE" xlink:type="simple">OI</abbrev> = 34.7–42.9), with wider range than male; genae slightly prominent (Fig. <xref ref-type="fig" rid="F1">3</xref>); antennal rami distinctly shorter than those of male, flagellomere I almost without ramus, only slightly prominent apically (Fig. <xref ref-type="fig" rid="F1">5</xref>); pronotum slightly wider than that of male, aspect ratio ca. 0.82; posterior margin of abdominal sternite VII straight, that of sternite VIII slightly convex mesally.</p></tp:treatment-sec><tp:treatment-sec sec-type="etymology" id="SECID0E5SAE"><title>Etymology.</title><p>The specific name comes from the Latin adjective “<italic><tp:taxon-name><tp:taxon-name-part taxon-name-part-type="genus" reg="Pseudodendroides"/><tp:taxon-name-part taxon-name-part-type="species" reg="frontalis">frontalis</tp:taxon-name-part></tp:taxon-name></italic>” meaning “frontal”, in reference to the unique characteristic of the frons of this species in the male, bearing a transverse shallow depression instead of paired cranial pits.</p></tp:treatment-sec><tp:treatment-sec sec-type="distribution" id="SECID0EOTAE"><title>Distribution.</title><p>China: Yunnan.</p></tp:treatment-sec></tp:taxon-treatment>
